# Supplementary material for: Global Longitudinal Strain as a Prognostic Biomarker for Asymptomatic Moderate to Severe Aortic Regurgitation with Preserved Ejection Fraction: A Systematic Review and Meta-Analysis
Source: J Clin Med. 2025 Sep 17;14(18):6534. doi: 10.3390/jcm14186534 (PMC12471259; doi:10.3390/jcm14186534)
Supplement: Supplementary file 1 [file jcm-14-06534-s001.zip]

Archive with 1 entries (1 files):
- jcm-3823104-supplementary.pdf
